# Supplementary material for: Combination with Annual Deworming Treatments Does Not Enhance the Effects of PCV2 Vaccination on the Development of TB in Wild Boar Populations
Source: Animals (Basel). 2023 Dec 13;13(24):3833. doi: 10.3390/ani13243833 (PMC10740781; doi:10.3390/ani13243833)
Supplement: Supplementary file 1 [file animals-13-03833-s001.zip]

Archive with 1 entries (1 files):
- animals-2708869-supplementary.xlsx
