# Supplementary material for: Combination with Annual Deworming Treatments Does Not Enhance the Effects of PCV2 Vaccination on the Development of TB in Wild Boar Populations
Source: Animals (Basel). 2023 Dec 13;13(24):3833. doi: 10.3390/ani13243833 (PMC10740781; doi:10.3390/ani13243833)
Supplement: Supplementary file 1 [file animals-13-03833-s001.zip › animals-2708869-supplementary.xlsx]

## Sheet: bd_vac_dew
NLab	Group_v	Group_d	Metastrongylus	Digestive_nemat	Group_vd	Estate	Age	AgeType	Sex	Lenght	Torax	ELISAVIIgG	ELISAVIIgM	Resultado	ELISAMIgG	ELISAMIgM	Resultado	ELISAMIgG	ELISAMIgM	Resultado2	qPCRRT	PCV	PCV_Copies	PCV_PCR	Score2	Pattern2	myco_infect_2	IHQPCV
3938	Control	Control	Negative	Positive	C	Valcasillo	12	1	Female	117	49	0.287	0.303	Negative	1.797	0.291	Negative	1.797	0.291	Late_Contact	Negative	Negative	0	Negative	NA	NA	Negative	1
3897	Control	Control	Negative	NA	C	Valdecasillas	12	1	Male	125	105	NA	NA	NA	2.146	0.362	NA	2.146	0.362	Late_Contact	Negative	Negative	0	Negative	NA	NA	Negative	NA
3939	Control	Control	Positive	Positive	C	Valcasillo	12	1	Female	116	41	0.278	0.32	Negative	0.693	0.279	Negative	0.693	0.279	Late_Contact	Mild	Positive	144	Positive	NA	NA	Negative	2
3980	Control	Control	Positive	Positive	C	Valdecasillas	NA	1	Male	114	45	NA	NA	NA	1.036	0.317	NA	1.036	0.317	Late_Contact	Mild	Positive	632	Positive	NA	NA	Negative	NA
3970	Control	Control	Positive	Positive	C	Valdecasillas	NA	1	Male	108	49	NA	NA	NA	0.515	0.307	NA	0.515	0.307	Late_Contact	Mild	Positive	6150	Positive	NA	NA	Negative	NA
3975	Control	Control	Negative	Negative	C	Valdecasillas	NA	1	Female	108	44	NA	NA	NA	0.633	0.287	NA	0.633	0.287	Late_Contact	Mild	Positive	8410	Positive	NA	NA	Negative	NA
3869	Control	Control	Negative	Positive	C	Valdecasillas	5	1	Male	84	64	NA	NA	NA	0.262	0.498	NA	0.262	0.498	Neegative	Mild	Positive	8930	Positive	NA	NA	Negative	2
3978	Control	Control	Positive	Positive	C	Valdecasillas	NA	1	Male	93	40	NA	NA	NA	0.502	0.3	NA	0.502	0.3	Late_Contact	Mild	Positive	12500	Positive	NA	NA	Negative	NA
3979	Control	Control	Negative	Positive	C	Valdecasillas	NA	1	Male	106	45	NA	NA	NA	1.471	0.551	NA	1.471	0.551	Late_Contact	Mild	Positive	14700	Positive	NA	NA	Negative	NA
3974	Control	Control	Negative	NA	C	Valdecasillas	NA	1	Male	97	43	NA	NA	NA	0.539	0.501	NA	0.539	0.501	Late_Contact	Mild	Positive	25500	Positive	NA	NA	Negative	NA
3968	Control	Control	Positive	NA	C	Valdecasillas	NA	1	Female	116	55	NA	NA	NA	0.502	0.3	NA	0.502	0.3	Late_Contact	Mild	Positive	850000	Positive	NA	NA	Negative	NA
3972	Control	Control	Negative	Positive	C	Valdecasillas	NA	1	Female	82	35	NA	NA	NA	1.325	0.172	NA	1.325	0.172	Late_Contact	Mild	Positive	952000	Positive	NA	NA	Negative	NA
3971	Control	Control	Negative	Positive	C	Valdecasillas	NA	1	Male	108	46	NA	NA	NA	1.426	0.225	NA	1.426	0.225	Late_Contact	Mild	Positive	996000	Positive	NA	NA	Negative	NA
3953	Control	Control	Negative	Positive	C	Valdecasillas	8	1	Female	100	49	NA	NA	NA	0.539	0.501	NA	0.539	0.501	Late_Contact	NA	NA	NA	NA	NA	NA	Negative	NA
3954	Control	Control	Positive	Positive	C	Valdecasillas	24	2	Female	133	59	NA	NA	NA	0.633	0.287	NA	0.633	0.287	Late_Contact	NA	NA	NA	NA	NA	NA	Negative	NA
3966	Control	Control	Positive	Negative	C	Valdecasillas	NA	1	Male	120	56	NA	NA	NA	0.897	0.265	NA	0.897	0.265	Late_Contact	NA	NA	NA	NA	NA	NA	Negative	NA
4005	Control	Control	Negative	Positive	C	Valdecasillas	NA	1	NA	NA	NA	NA	NA	NA	0.345	0.196	NA	0.345	0.196	Late_Contact	NA	NA	NA	NA	NA	NA	Negative	NA
4006	Control	Control	Negative	Positive	C	Valdecasillas	NA	1	NA	NA	NA	NA	NA	NA	1.182	0.283	NA	1.182	0.283	Late_Contact	NA	NA	NA	NA	NA	NA	Negative	NA
4041	Control	Control	Negative	Positive	C	Valcasillo	18	2	Male	127	60	NA	NA	NA	0.426	0.456	NA	0.426	0.456	Late_Contact	NA	NA	NA	NA	NA	NA	Negative	NA
3868	Treated	Control	Positive	Positive	V	Valdecasillas	12	1	Male	102	92	0.292	0.415	Negative	1.403	0.355	Negative	1.403	0.355	Late_Contact	Negative	Negative	0	Negative	NA	NA	Negative	1
4037	Treated	Control	Positive	Positive	V	Valcasillo	16	2	Female	130	63	0.441	0.345	Negative	1.122	0.265	Negative	1.122	0.265	Late_Contact	Mild	Positive	139	Positive	NA	NA	Negative	NA
4036	Treated	Control	Positive	Positive	V	Valcasillo	12	1	Female	114	50	0.325	0.289	Negative	1.011	0.468	Negative	1.011	0.468	Late_Contact	Mild	Positive	258	Positive	NA	NA	Negative	NA
4039	Treated	Control	Negative	Positive	V	Valcasillo	12	1	Female	128	64	0.255	0.322	Negative	0.19	0.392	Negative	0.19	0.392	Neegative	Mild	Positive	557	Positive	NA	NA	Negative	NA
3900	Treated	Control	Positive	Positive	V	Valdecasillas	6	1	Female	92	78	0.279	0.475	Negative	2.529	0.774	Negative	2.529	0.774	Neegative	Mild	Positive	39500	Positive	NA	NA	Negative	2
3952	Control	Control	Positive	Positive	C	Valdecasillas	12	1	Female	100	47	NA	NA	NA	0.836	0.311	NA	0.836	0.311	Late_Contact	NA	NA	NA	NA	3	Generalized	Positive	NA
3898	Control	Control	Positive	Positive	C	Valdecasillas	12	1	Female	130	102	NA	NA	NA	1.205	0.51	NA	1.205	0.51	Neegative	NA	NA	NA	NA	2	Generalized	Positive	NA
1VC	Control	Control	Negative	Positive	C	Valdecasillas	7	1	Female	95	76	NA	NA	NA	0.404	0.21	NA	0.404	0.21	Neegative	NA	NA	NA	NA	3	Generalized	Positive	NA
4008	Control	Control	Positive	Positive	C	Valdecasillas	NA	1	NA	NA	NA	NA	NA	NA	0.568	0.283	NA	0.568	0.283	Late_Contact	NA	NA	NA	NA	3	Generalized	Positive	NA
4010	Control	Control	Negative	Positive	C	Valdecasillas	NA	1	NA	NA	NA	NA	NA	NA	0.912	0.265	NA	0.912	0.265	Late_Contact	NA	NA	NA	NA	5	Generalized	Positive	NA
3973	Control	Control	Positive	Positive	C	Valdecasillas	NA	2	Male	125	57	NA	NA	NA	0.836	0.311	NA	0.836	0.311	Late_Contact	Mild	Positive	32100	Positive	5	Generalized	Positive	NA
3977	Control	Control	Positive	Positive	C	Valdecasillas	NA	2	Female	127	56	NA	NA	NA	0.961	0.197	NA	0.961	0.197	Late_Contact	Mild	Positive	36200	Positive	5	Generalized	Positive	NA
3899	Control	Control	Positive	Negative	C	Valdecasillas	12	1	Female	108	98	NA	NA	NA	0.799	2.394	NA	0.799	2.394	Neegative	NA	NA	NA	NA	2	Generalized	Positive	NA
3901	Control	Control	Negative	Positive	C	Valdecasillas	12	1	Male	104	88	NA	NA	NA	2.474	1.968	NA	2.474	1.968	Neegative	NA	NA	NA	NA	5	Generalized	Positive	NA
4043	Control	Control	Negative	Positive	C	Valcasillo	12	1	Female	119	50	NA	NA	NA	0.702	0.419	NA	0.702	0.419	Neegative	Mild	Positive	22400	Positive	3	Generalized	Positive	NA
4042	Control	Control	Positive	Positive	C	Valcasillo	12	1	Female	119	51	NA	NA	NA	0.215	0.225	NA	0.215	0.225	Neegative	Mild	Positive	451000	Positive	3	Generalized	Positive	NA
4040	Control	Control	Negative	NA	C	Valcasillo	12	1	Female	117	50	NA	NA	NA	0.621	0.726	NA	0.621	0.726	Late_Contact	Hard	Positive	3270000	Positive	5	Generalized	Positive	NA
3867	Control	Control	Positive	NA	C	Valdecasillas	18	2	Female	135	112	NA	NA	NA	0.188	1.989	NA	0.188	1.989	Infected	Mild	Positive	794000	Positive	1	Localized	Positive	3
3969	Control	Control	Negative	Positive	C	Valdecasillas	NA	1	Male	113	54	NA	NA	NA	1.24	0.316	NA	1.24	0.316	Late_Contact	Mild	Positive	63200	Positive	1	Localized	Positive	NA
2VC	Control	Control	Positive	Negative	C	Valdecasillas	7	1	Male	98	40	NA	NA	NA	0.217	0.35	NA	0.217	0.35	Neegative	NA	NA	NA	NA	1	Localized	Positive	NA
4007	Control	Control	Negative	Negative	C	Valdecasillas	NA	1	NA	NA	NA	NA	NA	NA	0.487	0.335	NA	0.487	0.335	Late_Contact	NA	NA	NA	NA	1	Localized	Positive	NA
3VC	Control	Control	Positive	Positive	C	Valdecasillas	6	1	Female	86	76	NA	NA	NA	NA	NA	NA	NA	NA	NA	NA	NA	NA	NA	1	Localized	Positive	NA
3936	Control	Control	Positive	Positive	C	Valcasillo	12	1	Female	116	49	NA	NA	NA	2.154	0.19	NA	2.154	0.19	Late_Contact	Mild	Positive	120	Positive	1	Localized	Positive	NA
3940	Control	Control	Negative	Positive	C	Valcasillo	12	1	Female	118	52	0.281	0.393	Negative	1.702	0.302	Negative	1.702	0.302	Late_Contact	Mild	Positive	256	Positive	1	Localized	Positive	NA
3933	Control	Control	Positive	Positive	C	Valcasillo	12	1	Female	123	48	NA	NA	NA	2.12	0.274	NA	2.12	0.274	Late_Contact	Mild	Positive	85000	Positive	1	Localized	Positive	NA
3934	Control	Control	Positive	Positive	C	Valcasillo	9	1	Female	110	43	NA	NA	NA	0.209	0.222	NA	0.209	0.222	Neegative	NA	NA	NA	NA	1	Localized	Positive	NA
3866	Control	Control	Negative	Positive	C	Valdecasillas	6	1	Male	94	66	NA	NA	NA	0.306	0.411	NA	0.306	0.411	Neegative	Hard	Positive	3020000	Positive	1	Localized	Positive	3
3976	Control	Control	Positive	Positive	C	Valdecasillas	NA	1	Male	118	51	NA	NA	NA	0.897	0.265	NA	0.897	0.265	Late_Contact	Mild	Positive	266	Positive	1	Localized	Positive	NA
3967	Control	Control	Positive	Positive	C	Valdecasillas	NA	1	Female	112	34	NA	NA	NA	0.961	0.197	NA	0.961	0.197	Late_Contact	NA	NA	NA	NA	1	Localized	Positive	NA
4009	Control	Control	Negative	Positive	C	Valdecasillas	NA	1	NA	NA	NA	NA	NA	NA	0.789	0.2885	NA	0.789	0.2885	Late_Contact	NA	NA	NA	NA	1	Localized	Positive	NA
3932	Treated	Control	Positive	Positive	V	Valcasillo	12	1	Female	118	47	1.757	0.334	Late_Contact	1.256	0.225	Late_Contact	1.256	0.225	Late_Contact	NA	NA	NA	NA	1	Localized	Positive	NA
3935	Treated	Control	Negative	Positive	V	Valcasillo	12	1	Female	110	48	0.22	0.34	Negative	1.943	0.306	Negative	1.943	0.306	Late_Contact	Mild	Positive	11400	Positive	1	Localized	Positive	NA
3942	Treated	Control	Negative	Positive	V	Valcasillo	12	1	Female	130	55	0.241	0.258	Negative	2.14	0.214	Negative	2.14	0.214	Late_Contact	NA	NA	NA	NA	1	Localized	Positive	NA
4038	Treated	Control	Positive	NA	V	Valcasillo	12	1	Female	113	56	0.245	0.312	Negative	0.234	0.479	Negative	0.234	0.479	Neegative	NA	NA	NA	NA	1	Localized	Positive	NA
3941	Treated	Control	Negative	Positive	V	Valcasillo	12	1	Female	118	46	0.205	0.28	Negative	0.842	0.294	Negative	0.842	0.294	Late_Contact	Mild	Positive	336	Positive	1	Localized	Positive	NA
3937	Treated	Control	Positive	Negative	V	Valcasillo	12	1	Female	118	54	0.415	0.34	Negative	2.086	0.309	Negative	2.086	0.309	Late_Contact	Mild	Positive	12500	Positive	1	Localized	Positive	2
4044	Treated	Control	Positive	Positive	V	Valcasillo	20	2	Female	135	69	0.785	0.698	Infected	1.452	0.215	Infected	1.452	0.215	Late_Contact	Mild	Positive	1580	Positive	1	Localized	Positive	NA
27EC	Control	Treated	NA	Positive	D	El_Cristo	NA	1	Male	NA	NA	NA	NA	NA	0.88	0.246	NA	0.88	0.246	Late_Contact	Mild	Positive	139	Positive	NA	NA	NA	NA
17EC	Control	Treated	NA	Positive	D	El_Cristo	NA	1	Male	NA	NA	NA	NA	NA	0.92	0.154	Infected	0.92	0.154	Late_Contact	Mild	Positive	169	Positive	NA	NA	NA	NA
4015	Control	Treated	Negative	Positive	D	El_Cristo	NA	1	NA	NA	NA	NA	NA	NA	0.663	0.456	NA	0.663	0.456	Late_Contact	NA	NA	NA	NA	NA	NA	NA	NA
3883	Control	Treated	Negative	Positive	D	La_Santina	8	1	Male	106	80	NA	NA	NA	NA	NA	NA	NA	NA	NA	NA	NA	NA	NA	NA	NA	NA	NA
3881	Treated	Treated	NA	Positive	VD	La_Santina	8	1	Male	101	78	0.258	0.22	Negative	2.289	1.942	Negative	2.289	1.942	Recente_contact	Mild	Positive	18300	Positive	NA	NA	NA	NA
3880	Treated	Treated	Negative	Positive	VD	La_Santina	6	1	Male	101	78	0.326	0.293	Negative	1.51	0.31	Negative	1.51	0.31	Late_Contact	Mild	Positive	147000	Positive	NA	NA	NA	NA
3924	Control	Treated	Negative	Positive	D	Baldío_Grande	NA	2	Female	118	86	NA	NA	NA	1.158	0.24	NA	1.158	0.24	Late_Contact	Mild	Positive	856000	Positive	NA	NA	Negative	3
6LS	Control	Treated	Positive	Positive	D	La_Santina	9	1	Male	100	41	NA	NA	NA	1.39	0.356	NA	1.39	0.356	Late_Contact	Mild	Positive	1250	Positive	NA	NA	Negative	NA
4108	Control	Treated	Positive	Negative	D	Baldío_Grande	20	2	Female	144	65	NA	NA	NA	0.755	0.371	NA	0.755	0.371	Late_Contact	Mild	Positive	1850	Positive	NA	NA	Negative	NA
4107	Control	Treated	Positive	Positive	D	Baldío_Grande	26	2	Female	138	55	NA	NA	NA	0.956	0.253	NA	0.956	0.253	Late_Contact	Mild	Positive	22600	Positive	NA	NA	Negative	NA
3928	Control	Treated	Negative	NA	D	Baldío_Grande	NA	2	NA	NA	NA	NA	NA	NA	0.849	0.165	NA	0.849	0.165	Late_Contact	NA	NA	NA	NA	NA	NA	Negative	NA
4112	Control	Treated	Negative	Positive	D	Baldío_Grande	36	2	Female	138	71	NA	NA	NA	1.007	0.448	NA	1.007	0.448	Late_Contact	Mild	Positive	188	Positive	NA	NA	Negative	NA
5LS	Control	Treated	Positive	Positive	D	La_Santina	9	1	Female	99	46	NA	NA	NA	1.449	0.45	NA	1.449	0.45	Late_Contact	Mild	Positive	631	Positive	NA	NA	Negative	NA
4LS	Control	Treated	Negative	Positive	D	La_Santina	9	1	Female	105	47	NA	NA	NA	1.31	0.413	NA	1.31	0.413	Late_Contact	Mild	Positive	662	Positive	NA	NA	Negative	NA
4111	Control	Treated	Negative	Positive	D	Baldío_Grande	36	2	Female	150	63	NA	NA	NA	0.778	0.356	NA	0.778	0.356	Late_Contact	Mild	Positive	1300	Positive	NA	NA	Negative	NA
4117	Control	Treated	Positive	Positive	D	Baldío_Grande	26	2	Female	133	58	NA	NA	NA	0.846	0.325	NA	0.846	0.325	Late_Contact	Mild	Positive	1490	Positive	NA	NA	Negative	NA
4115	Control	Treated	Negative	Positive	D	Baldío_Grande	16	2	Female	106	43	NA	NA	NA	0.689	0.244	NA	0.689	0.244	Late_Contact	Mild	Positive	6540	Positive	NA	NA	Negative	NA
4110	Control	Treated	Negative	Positive	D	Baldío_Grande	10	1	Female	112	55	NA	NA	NA	1.005	0.45	NA	1.005	0.45	Late_Contact	Mild	Positive	12600	Positive	NA	NA	Negative	NA
4102	Control	Treated	Negative	Positive	D	Baldío_Grande	36	2	Female	151	75	NA	NA	NA	0.462	0.37	NA	0.462	0.37	Late_Contact	Mild	Positive	22600	Positive	NA	NA	Negative	NA
3925	Control	Treated	Positive	Positive	D	Baldío_Grande	NA	2	Male	83	72	NA	NA	NA	0.346	0.26	NA	0.346	0.26	Neegative	Mild	Positive	25400	Positive	NA	NA	Negative	3
4104	Control	Treated	Positive	Positive	D	Baldío_Grande	18	2	Female	114	58	NA	NA	NA	0.465	0.154	NA	0.465	0.154	Late_Contact	Mild	Positive	285000	Positive	NA	NA	Negative	NA
4101	Control	Treated	Negative	Positive	D	Baldío_Grande	36	2	Female	147	62	NA	NA	NA	0.857	0.316	NA	0.857	0.316	Late_Contact	Mild	Positive	450000	Positive	NA	NA	Negative	NA
4118	Control	Treated	Negative	Positive	D	Baldío_Grande	34	2	Female	150	63	NA	NA	NA	0.925	0.218	NA	0.925	0.218	Late_Contact	Mild	Positive	525000	Positive	NA	NA	Negative	NA
4119	Control	Treated	Negative	Positive	D	Baldío_Grande	36	2	Female	151	62	NA	NA	NA	0.658	0.199	NA	0.658	0.199	Late_Contact	Mild	Positive	605000	Positive	NA	NA	Negative	NA
4103	Control	Treated	Positive	Positive	D	Baldío_Grande	12	1	Male	116	48	NA	NA	NA	1.023	0.468	NA	1.023	0.468	Late_Contact	Mild	Positive	652000	Positive	NA	NA	Negative	NA
3902	Control	Treated	Positive	Negative	D	El_Cristo	7	1	NA	NA	NA	NA	NA	NA	0.26	0.247	NA	0.26	0.247	Neegative	Hard	Positive	1050000	Positive	NA	NA	Negative	NA
4114	Control	Treated	Positive	Positive	D	Baldío_Grande	26	2	Female	146	66	NA	NA	NA	0.998	0.225	NA	0.998	0.225	Late_Contact	Negative	Negative	1220000	Positive	NA	NA	Negative	NA
3921	Control	Treated	Negative	Positive	D	Baldío_Grande	NA	2	NA	NA	NA	NA	NA	NA	2.511	0.427	NA	2.511	0.427	Late_Contact	NA	NA	NA	NA	NA	NA	Negative	NA
3922	Control	Treated	Positive	NA	D	Baldío_Grande	NA	2	NA	NA	NA	NA	NA	NA	1.798	0.253	NA	1.798	0.253	Late_Contact	NA	NA	NA	NA	NA	NA	Negative	NA
3923	Control	Treated	Positive	Positive	D	Baldío_Grande	NA	2	NA	NA	NA	NA	NA	NA	1.071	0.224	NA	1.071	0.224	Late_Contact	NA	NA	NA	NA	NA	NA	Negative	NA
3926	Control	Treated	Positive	NA	D	Baldío_Grande	NA	2	NA	NA	NA	NA	NA	NA	0.692	0.195	NA	0.692	0.195	Late_Contact	NA	NA	NA	NA	NA	NA	Negative	NA
3927	Control	Treated	Negative	Positive	D	Baldío_Grande	NA	2	NA	NA	NA	NA	NA	NA	1.41	0.284	NA	1.41	0.284	Late_Contact	NA	NA	NA	NA	NA	NA	Negative	NA
3929	Control	Treated	Positive	Positive	D	Baldío_Grande	NA	2	NA	NA	NA	NA	NA	NA	1.711	0.248	NA	1.711	0.248	Late_Contact	NA	NA	NA	NA	NA	NA	Negative	NA
3930	Control	Treated	Negative	Positive	D	Baldío_Grande	NA	2	NA	NA	NA	NA	NA	NA	2.001	0.262	NA	2.001	0.262	Late_Contact	NA	NA	NA	NA	NA	NA	Negative	NA
3903	Control	Treated	Positive	Positive	D	El_Cristo	7	1	NA	NA	NA	NA	NA	NA	0.188	0.234	NA	0.188	0.234	Neegative	NA	NA	NA	NA	NA	NA	Negative	NA
3906	Control	Treated	Positive	Positive	D	El_Cristo	8	1	NA	NA	NA	NA	NA	NA	0.184	0.738	NA	0.184	0.738	Neegative	NA	NA	NA	NA	NA	NA	Negative	NA
3909	Control	Treated	Positive	Positive	D	El_Cristo	8	1	NA	NA	NA	NA	NA	NA	0.289	0.238	NA	0.289	0.238	Neegative	NA	NA	NA	NA	NA	NA	Negative	NA
3904	Control	Treated	Negative	Positive	D	El_Cristo	8	1	NA	NA	NA	NA	NA	NA	0.716	0.217	NA	0.716	0.217	Late_Contact	NA	NA	NA	NA	NA	NA	Negative	NA
3908	Control	Treated	Negative	Positive	D	El_Cristo	8	1	NA	NA	NA	NA	NA	NA	0.71	0.3782	NA	0.71	0.3782	Late_Contact	NA	NA	NA	NA	NA	NA	Negative	NA
3910	Control	Treated	Positive	Positive	D	El_Cristo	7	1	NA	NA	NA	NA	NA	NA	0.704	0.252	NA	0.704	0.252	Late_Contact	NA	NA	NA	NA	NA	NA	Negative	NA
3884	Control	Treated	Negative	Positive	D	La_Santina	6	1	Female	102	74	NA	NA	NA	2.269	0.221	NA	2.269	0.221	Late_Contact	NA	NA	NA	NA	NA	NA	Negative	NA
4105	Control	Treated	Positive	Positive	D	Baldío_Grande	26	2	Male	140	60	NA	NA	NA	0.89	0.246	NA	0.89	0.246	Late_Contact	Hard	Positive	1030000	Positive	NA	NA	Negative	NA
3912	Treated	Treated	Negative	Positive	VD	El_Cristo	8	1	NA	NA	NA	0.232	0.246	Negative	1.51	0.427	Negative	1.51	0.427	Late_Contact	Negative	Negative	0	Negative	NA	NA	Negative	1
3913	Treated	Treated	Positive	NA	VD	El_Cristo	9	1	NA	NA	NA	0.213	0.326	Negative	1.798	0.253	Negative	1.798	0.253	Late_Contact	Negative	Negative	0	Negative	NA	NA	Negative	1
3916	Treated	Treated	Negative	Positive	VD	El_Cristo	9	1	NA	NA	NA	0.204	0.347	Negative	1.41	0.284	Negative	1.41	0.284	Late_Contact	Negative	Negative	0	Negative	NA	NA	Negative	1
4022LS	Treated	Treated	Positive	Positive	VD	La_Santina	16	2	Male	110	47	0.541	0.421	Negative	1.057	0.216	Negative	1.057	0.216	Late_Contact	Negative	Negative	0	Negative	NA	NA	Negative	NA
4023LS	Treated	Treated	Positive	Negative	VD	La_Santina	18	2	Male	113	56	0.279	0.393	Negative	1.145	0.225	Negative	1.145	0.225	Late_Contact	Negative	Negative	0	Negative	NA	NA	Negative	NA
4027LS	Treated	Treated	Negative	Positive	VD	La_Santina	16	2	Male	119	51	0.236	0.335	Negative	0.426	0.456	Negative	0.426	0.456	Late_Contact	Negative	Negative	0	Negative	NA	NA	Negative	NA
4028LS	Treated	Treated	Positive	Positive	VD	La_Santina	19	2	Male	119	50	0.245	0.312	Negative	0.663	0.456	Negative	0.663	0.456	Late_Contact	Negative	Negative	0	Negative	NA	NA	Negative	NA
4029LS	Treated	Treated	Positive	Positive	VD	La_Santina	20	2	Male	135	69	0.255	0.322	Negative	0.702	0.419	Negative	0.702	0.419	Late_Contact	Negative	Negative	0	Negative	NA	NA	Negative	NA
3LS	Treated	Treated	Negative	Positive	VD	La_Santina	15	2	Female	118	56	1.644	0.325	Recent_contact	0.801	0.371	Recent_contact	0.801	0.371	Late_Contact	Negative	Negative	1	Positive	NA	NA	Negative	NA
1LS	Treated	Treated	Positive	Positive	VD	La_Santina	12	1	Male	109	45	1.886	0.886	Recent_contact	0.695	0.253	Recent_contact	0.695	0.253	Late_Contact	Negative	Negative	12	Positive	NA	NA	Negative	NA
4116	Treated	Treated	Positive	Negative	VD	Baldío_Grande	NA	1	Female	118	50	0.261	0.305	Negative	0.466	0.233	Negative	0.466	0.233	Late_Contact	Mild	Positive	125	Positive	NA	NA	Negative	NA
8LS	Treated	Treated	Negative	Positive	VD	La_Santina	12	1	Male	115	50	0.785	0.698	Infected	1.057	0.216	Infected	1.057	0.216	Late_Contact	Mild	Positive	147	Positive	NA	NA	Negative	NA
4024LS	Treated	Treated	Positive	Positive	VD	La_Santina	22	2	Female	128	64	0.212	0.28	Negative	0.234	0.479	Negative	0.234	0.479	Neegative	Mild	Positive	1670	Positive	NA	NA	Negative	NA
4019LS	Treated	Treated	Negative	Positive	VD	La_Santina	NA	2	NA	NA	NA	0.236	0.335	Negative	1.436	0.352	Negative	1.436	0.352	Late_Contact	Mild	Positive	55800	Positive	NA	NA	Negative	NA
4019	Treated	Treated	Negative	Positive	VD	El_Cristo	NA	1	NA	NA	NA	1.886	0.886	Recent_contact	0.582	0.562	Recent_contact	0.582	0.562	Late_Contact	NA	NA	NA	NA	NA	NA	Negative	NA
4030	Treated	Treated	Positive	Positive	VD	El_Cristo	NA	1	NA	NA	NA	NA	NA	NA	NA	NA	NA	NA	NA	NA	NA	NA	NA	NA	NA	NA	Negative	NA
3882	Control	Treated	Negative	NA	D	La_Santina	8	1	Male	102	78	NA	NA	NA	0.241	0.262	NA	0.241	0.262	Neegative	NA	NA	NA	NA	2	Generalized	Positive	NA
3879	Control	Treated	Positive	Positive	D	La_Santina	12	1	Male	105	80	NA	NA	NA	2.271	0.746	NA	2.271	0.746	Recente_contact	Mild	Positive	18300	Positive	5	Generalized	Positive	NA
3917	Control	Treated	Positive	Positive	D	Baldío_Grande	NA	1	Female	113	98	NA	NA	NA	2.52	0.216	NA	2.52	0.216	Late_Contact	NA	NA	NA	NA	4	Generalized	Positive	NA
3885	Control	Treated	Positive	Positive	D	La_Santina	9	1	Male	103	80	NA	NA	NA	1.912	0.362	NA	1.912	0.362	Late_Contact	Hard	Positive	1000000	Positive	2	Generalized	Positive	NA
4017	Control	Treated	Positive	Positive	D	El_Cristo	NA	1	NA	NA	NA	NA	NA	NA	1.448	0.295	NA	1.448	0.295	Late_Contact	Negative	Negative	1450000	Positive	5	Generalized	Positive	NA
3907	Control	Treated	Negative	Positive	D	El_Cristo	9	1	NA	NA	NA	NA	NA	NA	0.687	0.461	NA	0.687	0.461	Late_Contact	Mild	Positive	4500	Positive	2	Generalized	Positive	NA
3920	Control	Treated	Negative	Positive	D	Baldío_Grande	NA	2	Female	117	82	NA	NA	NA	2.328	0.255	NA	2.328	0.255	Late_Contact	Negative	Negative	1650000	Positive	4	Generalized	Positive	3
3905	Control	Treated	Positive	Positive	D	El_Cristo	9	1	NA	NA	NA	NA	NA	NA	0.544	0.596	NA	0.544	0.596	Neegative	NA	NA	NA	NA	3	Generalized	Positive	NA
4011	Control	Treated	Negative	Positive	D	El_Cristo	NA	1	NA	NA	NA	NA	NA	NA	0.234	0.479	NA	0.234	0.479	Neegative	Hard	Positive	1500000	Positive	3	Generalized	Positive	NA
4013	Control	Treated	Positive	Positive	D	El_Cristo	NA	1	NA	NA	NA	NA	NA	NA	1.036	0.317	NA	1.036	0.317	Late_Contact	Negative	Negative	0	Negative	1	Localized	Positive	NA
4016	Control	Treated	Negative	Positive	D	El_Cristo	NA	1	NA	NA	NA	NA	NA	NA	0.702	0.419	NA	0.702	0.419	Late_Contact	Mild	Positive	268	Positive	1	Localized	Positive	NA
7Ls	Control	Treated	Positive	Positive	D	La_Santina	8	1	Male	99	48	NA	NA	NA	1.125	0.448	NA	1.125	0.448	Late_Contact	Mild	Positive	139	Positive	1	Localized	Positive	NA
4012	Control	Treated	Negative	Positive	D	El_Cristo	NA	1	NA	NA	NA	NA	NA	NA	0.19	0.392	NA	0.19	0.392	Neegative	Hard	Positive	1540000	Positive	1	Localized	Positive	NA
3911	Control	Treated	Positive	Positive	D	El_Cristo	12	1	NA	NA	NA	NA	NA	NA	0.294	0.185	NA	0.294	0.185	Neegative	NA	NA	NA	NA	1	Localized	Positive	NA
4014	Control	Treated	Positive	Positive	D	El_Cristo	NA	1	NA	NA	NA	NA	NA	NA	1.426	0.456	NA	1.426	0.456	Late_Contact	Negative	Negative	0	Negative	1	Localized	Positive	NA
4109	Control	Treated	Negative	NA	D	Baldío_Grande	8	1	Male	100	55	NA	NA	NA	1.054	0.413	NA	1.054	0.413	Late_Contact	Mild	Positive	265000	Positive	1	Localized	Positive	NA
4113	Control	Treated	Positive	Positive	D	Baldío_Grande	36	2	Male	138	63	NA	NA	NA	1.102	0.216	NA	1.102	0.216	Late_Contact	Mild	Positive	1060	Positive	1	Localized	Positive	NA
4106	Control	Treated	Positive	Positive	D	Baldío_Grande	20	2	Female	142	52	NA	NA	NA	1.023	0.265	NA	1.023	0.265	Late_Contact	Mild	Positive	12600	Positive	1	Localized	Positive	NA
3878	Control	Treated	Negative	Negative	D	La_Santina	8	1	Male	108	80	NA	NA	NA	2.261	2.328	NA	2.261	2.328	Infected	Mild	Positive	61700	Positive	1	Localized	Positive	2
4028	Treated	Treated	Positive	Positive	VD	El_Cristo	NA	1	NA	NA	NA	1.568	0.788	Recent_contact	0.668	0.433	Recent_contact	0.668	0.433	Late_Contact	Negative	Negative	0	Negative	1	Localized	Positive	NA
4023	Treated	Treated	Positive	Positive	VD	El_Cristo	NA	1	NA	NA	NA	0.279	0.393	Negative	1.415	0.313	Negative	1.415	0.313	Late_Contact	Mild	Positive	369	Positive	1	Localized	Positive	NA
4026	Treated	Treated	Negative	NA	VD	El_Cristo	NA	1	NA	NA	NA	0.239	0.258	Negative	0.605	0.306	Negative	0.605	0.306	Late_Contact	Negative	Negative	0	Negative	1	Localized	Positive	NA
3914	Treated	Treated	Positive	Positive	VD	El_Cristo	10	1	NA	NA	NA	0.205	0.28	Negative	1.071	0.224	Negative	1.071	0.224	Late_Contact	Negative	Negative	0	Negative	1	Localized	Positive	2
4025	Treated	Treated	Negative	Positive	VD	El_Cristo	NA	1	NA	NA	NA	0.212	0.28	Negative	1.426	0.295	Negative	1.426	0.295	Late_Contact	Mild	Positive	125	Positive	1	Localized	Positive	NA
3918	Treated	Treated	Negative	Positive	VD	Baldío_Grande	10	1	Male	108	82	2.081	1.04	Infected	0.177	0.18	Infected	0.177	0.18	Neegative	Mild	Positive	8800	Positive	1	Localized	Positive	2
4020LS	Treated	Treated	Positive	Positive	VD	La_Santina	20	2	Male	99	48	0.245	0.312	Negative	1.39	0.345	Negative	1.39	0.345	Late_Contact	Negative	Negative	0	Negative	1	Localized	Positive	NA
4026LS	Treated	Treated	Negative	Positive	VD	La_Santina	26	2	Female	127	60	1.568	0.788	Recent_contact	0.621	0.726	Recent_contact	0.621	0.726	Late_Contact	Negative	Negative	0	Negative	1	Localized	Positive	NA
4033	Treated	Treated	Positive	Positive	VD	El_Cristo	NA	1	NA	NA	NA	0.224	0.346	Negative	0.745	0.37	Negative	0.745	0.37	Late_Contact	Mild	Positive	320	Positive	1	Localized	Positive	NA
4022	Treated	Treated	Positive	Positive	VD	El_Cristo	NA	1	NA	NA	NA	0.541	0.421	Negative	1.189	0.197	Negative	1.189	0.197	Late_Contact	Negative	Negative	0	Negative	1	Localized	Positive	NA
4025LS	Treated	Treated	Negative	Positive	VD	La_Santina	22	2	Male	117	50	0.239	0.258	Negative	0.19	0.392	Negative	0.19	0.392	Neegative	Negative	Negative	0	Negative	1	Localized	Positive	NA
4021LS	Treated	Treated	Negative	Positive	VD	La_Santina	18	2	Male	115	50	0.255	0.322	Negative	1.112	0.412	Negative	1.112	0.412	Late_Contact	Negative	Negative	0	Negative	1	Localized	Positive	NA
4020	Treated	Treated	Positive	Positive	VD	El_Cristo	NA	1	NA	NA	NA	0.326	0.33	Negative	1.213	0.439	Negative	1.213	0.439	Late_Contact	Mild	Positive	172	Positive	1	Localized	Positive	NA
3915	Treated	Treated	Positive	Negative	VD	El_Cristo	10	1	NA	NA	NA	0.226	0.236	Negative	0.692	0.195	Negative	0.692	0.195	Late_Contact	Negative	Negative	0	Negative	1	Localized	Positive	1
3931	Treated	Treated	Negative	Negative	VD	Baldío_Grande	10	1	Male	114	84	0.195	0.22	Negative	0.182	0.239	Negative	0.182	0.239	Neegative	Negative	Negative	0	Negative	1	Localized	Positive	1
3919	Treated	Treated	Negative	Positive	VD	Baldío_Grande	10	1	Female	118	84	0.434	0.41	Negative	0.349	0.304	Negative	0.349	0.304	Neegative	Negative	Negative	0	Negative	1	Localized	Positive	NA
4031	Treated	Treated	Negative	Positive	VD	El_Cristo	NA	1	NA	NA	NA	1.658	0.445	Recent_contact	1.434	0.316	Recent_contact	1.434	0.316	Late_Contact	Mild	Positive	450	Positive	1	Localized	Positive	NA
9LS	Treated	Treated	Positive	Positive	VD	La_Santina	12	1	Male	110	47	0.236	0.335	Negative	1.145	0.225	Negative	1.145	0.225	Late_Contact	Mild	Positive	152	Positive	1	Localized	Positive	NA
4029	Treated	Treated	Positive	Positive	VD	El_Cristo	NA	1	NA	NA	NA	NA	NA	NA	NA	NA	NA	NA	NA	NA	NA	NA	NA	NA	1	Localized	Positive	NA
